# Supplementary material for: Structural basis of cyclobutane pyrimidine dimer recognition by UV-DDB in the nucleosome
Source: Nat Commun. 2025 Nov 11;16:9709. doi: 10.1038/s41467-025-65486-5 (PMC12606344; doi:10.1038/s41467-025-65486-5)
Supplement: Supplementary file 5 — Source data [file 41467_2025_65486_MOESM5_ESM.xlsx]

## Sheet: Sheet1
Figure 1c

## Sheet: Sheet2
Figure 5b left

## Sheet: Sheet3
Figure 5b right

## Sheet: Sheet4
Figure 5c
1st attempt
2nd attempt
3rd attempt

## Sheet: Sheet5
Supplementary Figure 1a
Anti-DDB2
Anti-b-actin
Anti-H3

## Sheet: Sheet6
Supplementary Figure 1b

## Sheet: Sheet7
Supplementary Figure 1d

## Sheet: Sheet8
Supplementary Figure 1e

## Sheet: Sheet9
Figure 1d
	Control NCP	Absorbance1	Absorbance2	Absorbance3
	Row data	0.178	0.173	0.168
	Control NCP	Absorbance1	Absorbance2	Absorbance3
	Baseline adjusted	0.01	0.005	0
	Control NCP	Absorbance
	Average	0.005
	Control NCP	Absorbance
	SD	0.005
	SEM	0.00288675
	Damaged NCP	Absorbance1	Absorbance2	Absorbance3
	Row data	0.256	0.264	0.25
	Damaged NCP	Absorbance1	Absorbance2	Absorbance3
	Baseline adjusted	0.088	0.096	0.082
	Damaged NCP	Absorbance
	Average	0.0886667
	Damaged NCP	Absorbance
	SD	0.00702377
	SEM	0.00405518

## Sheet: Sheet10
Figure 5d
	Control NCP	Absorbance1	Absorbance2	Absorbance3
	Row data	0.128	0.144	0.14
	Control NCP	Absorbance1	Absorbance2	Absorbance3
	Baseline adjusted	0	0.016	0.012
	Control NCP	Absorbance
	Average	0.00933333
	Control NCP	Absorbance
	SD	0.00832666
	SEM	0.0048074
	UV-irradiated NCP	Absorbance1	Absorbance2	Absorbance3
	Row data	1.58	1.585	1.58
	UV-irradiated NCP	Absorbance1	Absorbance2	Absorbance3
	Baseline adjusted	1.452	1.457	1.452
	UV-irradiated NCP	Absorbance
	Average	1.45367
	UV-irradiated NCP	Absorbance
	SD	0.00288675
	SEM	0.00166667
